# Supplementary material for: Transcutaneous Vagus Nerve Stimulation May Enhance Only Specific Aspects of the Core Executive Functions. A Randomized Crossover Trial
Source: Front Neurosci. 2020 May 25;14:523. doi: 10.3389/fnins.2020.00523 (PMC7262369; doi:10.3389/fnins.2020.00523)
Supplement: Supplementary file 2 [file Data_Sheet_1.csv]

Flanker_RT_mean.active.incong;Flanker_RT_mean.active.cong;Flanker_RT_mean.sham.incong;Flanker_RT_mean.sham.cong;Flanker_Perc_Error.active.incong;Flanker_Perc_Error.active.cong;Flanker_Perc_Error.sham.incong;Flanker_Perc_Error.sham.cong;Stroop_RT_mean.active.incong;Stroop_RT_mean.active.cong;Stroop_RT_mean.sham.incong;Stroop_RT_mean.sham.cong;Stroop_Perc_Error.active.incong;Stroop_Perc_Error.activ…
543	35960579646;491	960636208334;566	851274542373;511	244910474138;5	04201680672269;0;	840336134453779;	854700854700852;634	906121081967;528	510181095238;574	627729903226;534	32733065625;4	6875;0;3	125;0;1097	583;921	224;1231	791;1202	123;52	5;31	667;64	167;33	333;134	208;280	899;660	992214;535	454861;646	703299;670	482562;	52631579;1	28205128;	45454545;1	42857143;14	288915;135	027701;55	640548;34	547144;31	388727;30	750093;50	757376;32	529373;35	769194;31	304034;27	354761;54	058526;38	374451;32	524131;15	183835;5	639935;11	646178;3	545931;11
582	683812544643;505	660345722689;593	910478669643;500	891012179487;5	08474576271186;0;5	88235294117647;	847457627118642;542	445339616667;499	704043828125;617	375738296875;584	834399828125;4	76190476190477;0;0;0;1129	255;1008	022;1186	006;1271	842;26	667;10	833;48	333;16	667;56	751;263	819;634	207454;514	572389;657	614181;439	782158;3	47826087;0;5;0;-23	406727;-74	790231;103	121619;114	110972;83	085764;56	455829;60	484586;74	279789;78	720515;76	426617;71	833384;94	852338;87	445366;101	403215;16	544227;21	943611;29	797746;15	388076;17	672024;25	28158;21	699153;10	329262;14
657	4024495;594	823271559322;571	060626078947;503	642807425;0;	840336134453779;3	38983050847458;0;685	946038596774;600	741068515625;572	670798380952;530	921648796875;3	125;0;1	5625;0;984	491;919	02;1351	011;1289	736;14	167;9	167;32	5;14	167;366	521;370	716;733	43337;752	622646;717	116397;756	401038;	43478261;	2173913;0;0;16	316973;3	778392;67	801679;56	969471;54	493115;74	531122;62	143773;58	840075;44	240727;56	219392;29	778095;48	950357;54	369442;46	82125;19	331414;21	714953;19	992015;19	493461;18	866397;18	803645;16	199489;23
777	561897365592;520	925961225;741	590110564357;514	39580833913;20	5128205128205;0;14	4067796610169;4	16666666666666;535	186388476191;501	588285328125;525	607969423729;450	992039532258;1	5625;0;7	8125;3	125;930	233;905	967;1214	907;1215	021;23	333;25;33	333;49	167;284	673;309	054;465	361004;456	984427;461	158069;442	145975;	43478261;3	47826087;0;5;4	202935;-14	838452;49	065804;41	164749;41	230479;48	939124;55	062502;65	179526;48	304382;55	860141;49	992733;41	196261;34	24962;50	464891;29	542488;27	039967;10	828945;24	204518;28	05529;29	746617;26
579	153050836364;443	924192697479;506	123066113043;419	804635741667;5	17241379310345;	83333333333333;1	70940170940171;0;527	793124262295;469	020551634921;510	62424190625;454	92115609375;4	6875;0;0;0;1422	994;1348	329;1282	393;1339	481;68	333;55	833;69	167;63	333;-140	601;-8	848;691	43694;679	127321;669	500152;619	576822;	43478261;0;0;0;21	936788;-59	550499;19	369417;21	709957;27	85262;22	70345;29	237947;35	602731;27	417498;29	026564;28	87937;36	120229;38	494112;33	418334;3	309881;2	987888;6	038248;4	640658;4	93073;20	7516;4	254461;4	018498;7
424	110772102273;378	083771947368;488	737181957447;396	02250745;26	6666666666667;4	2016806722689;21	6666666666667;0;480	78884014;428	688923725807;467	394120127273;433	458414122807;21	875;3	125;14	0625;10	9375;948	411;997	579;1354	963;1381	92;12	5;12	5;18	333;25	833;406	552;384	341;528	341825;462	745029;571	836687;515	924575;3	04347826;3	47826087;5	71428571;3	57142857;-43	494862;53	179546;42	703801;39	253827;43	578004;35	047295;38	183803;33	450613;37	73046;28	947149;32	503231;40	966689;32	956672;48	839206;24	545734;23	129469;34
574	327193894737;490	600594042373;513	218875990566;430	152455228814;2	56410256410257;0;9	4017094017094;	840336134453779;549	723572396826;494	838020177419;503	645263484375;480	9564055;0;1	5873015873016;0;0;954	383;773	287;1178	386;969	561;12	5;3	333;25;5	833;224	003;196	273;737	105328;680	315771;710	02114;713	706615;	43478261;	65217391;0;1	42857143;27	084188;33	390843;28	77994;28	163615;50	172355;38	39194;44	680437;45	489405;33	805417;31	365566;31	204738;35	209015;23	767387;42	189459;4	399176;3	984945;15	043125;5	426398;4	20689;14	443866;10	048223;15
542	57974393578;440	0863449;690	532022318182;503	766582491526;6	03448275862069;0;6	77966101694916;1	66666666666667;483	257190241379;476	51181934375;571	616227483333;529	40390146875;9	375;0;6	25;0;792	911;767	633;909	422;979	565;6	667;4	167;10;7	5;116	511;211	933;506	283209;478	782711;537	388785;454	376859;3	26086957;6	04651163;5;5	88235294;-31	105576;-24	405852;33	561978;30	961346;49	823434;43	847102;45	79515;44	446979;38	73853;45	297727;42	768702;34	665526;32	092291;46	054764;9	433661;6	206163;20	845056;11	471798;15	257215;18	96263;5
532	130571247191;440	848226440678;512	3735646;425	7224328;24	5762711864407;0;19	4915254237288;0;558	863348333334;529	961978360656;578	918377413793;560	121159875;6	25;3	17460317460318;9	375;0;1102	891;803	664;1106	921;995	263;7	5;4	167;30;18	333;4	029;191	599;485	689275;610	939844;520	967239;687	370608;5	81395349;3	04347826;5	29411765;4	28571429;-35	277964;76	430764;24	335318;35	576766;32	582112;27	463555;45	783275;42	437388;50	353921;44	671177;43	594906;46	404844;48	314967;57	927935;11	893965;23	54574;17	716554;10	950158;19	467551;13
597	185450678261;527	151204933333;648	247630135593;591	826715722689;2	54237288135594;0;0;0;658	987043666667;566	136986484375;629	363262031746;601	548788328125;1	5625;0;1	5625;0;981	83;855	286;1161	308;967	838;10	833;6	667;18	333;6	667;179	478;112	552;850	500399;578	4292;742	158285;568	422506;0;0;0;0;108	342114;-10	006694;28	583923;27	296828;29	27524;19	419739;22	503734;32	834826;21	411215;21	245381;29	460342;29	198525;29	306861;31	185237;21	03188;13	615939;14	767652;6	009586;6	519884;22	226389;5	295462;5	839678;26	861567;6	566218;6
511	211730103448;426	330876855932;539	9215455;437	523084915254;25	6410256410256;1	66666666666667;30	5084745762712;1	66666666666667;485	751867419355;475	893176730159;472	79611433871;488	315798365079;3	125;1	5625;3	125;1	5625;817	032;951	634;1217	516;1319	433;9	167;25	833;15;40	833;400	484;367	798;574	440489;487	807467;570	713478;518	351358;3	69565217;3	47826087;5;5;3	727011;30	543891;51	98041;55	840392;59	494017;55	997061;52	642546;53	012298;56	989678;59	473021;52	721747;57	618019;55	620939;57	12222;12	206118;25	582507;9	244502;10	039143;23
651	8532030625;512	14391775;596	92229671028;488	032907766667;5	08474576271186;0;6	95652173913044;0;545	744103266667;507	805564;501	291049349206;458	3258615625;6	25;0;1	5625;0;1375	387;1206	678;1454	496;1459	18;55;25;57	5;30;79	109;252	502;601	242696;602	67669;615	975585;623	191356;	2173913;0;	71428571;0;-14	732889;20	514665;28	77994;28	163615;50	172355;38	39194;44	680437;45	489405;33	805417;31	365566;31	204738;35	209015;23	767387;42	189459;4	399176;3	984945;15	043125;5	426398;4	20689;14	443866;10	048223;15	390523;16	428535;7	994941;3
581	184652764151;507	561755258333;491	015279788991;431	027487633333;7	01754385964912;0;8	40336134453782;0;547	244446693548;509	246485825397;545	231626031746;474	947047096774;3	125;0;1	5625;3	125;832	262;999	827;1203	962;1299	431;2	5;20	833;7	5;41	667;371	7;299	604;538	532564;493	984345;511	247724;538	629777;3	47826087;3	69565217;5;4	28571429;27	28484;44	645432;49	453609;46	517925;40	655242;42	565085;44	669646;45	268552;50	209656;62	189539;37	355973;57	822664;71	950621;57	469126;12	609923;7	943057;9	776495;4	191323;4	303593;5
566	743473752137;487	157783291667;566	436630486957;485	209834525;	847457627118642;0;1	70940170940171;0;541	420950140625;548	148049015625;531	985240046875;526	291164078125;0;0;0;0;982	117;948	79;1290	059;1241	02;4	167;1	667;7	5;6	667;307	942;292	23; ; ; ; ; ; ; ; ; ; ;56	273764;88	90188;72	549691;65	81866;36	386657;67	737138;67	961772;61	992213;90	775978;69	894614;41	212575;59	453804;5	485017;23	913478;13	101136;20	665413;9	013169;12	812865;9	33329;13	57081;15	276889;11	863952;10	866628;7	153013;12	3984;13	16652;11	71908;12	09318;10	3443;10
495	663682226804;440	21355208547;524	519137480769;450	488028886957;17	7966101694915;1	68067226890757;11	864406779661;2	54237288135594;521	416612163636;460	439759193548;552	99773195;512	97571096875;12	6984126984127;3	125;6	25;0;863	165;1048	028;1171	434;1317	858;10;30	833;23	333;42	5;308	269;269	829;658	122583;620	669724;639	742041;687	674324;3	69565217;2	89473684;5;5;18	380542;67	0046;53	4299;63	366693;52	495807;64	787242;56	975218;58	678411;47	894219;55	322966;50	516028;50	774687;50	956451;47	37871;11	970354;28	498488;12	895109;16	226522;19	239394;14
550	920796299065;445	43689395;596	780542513761;471	699179241667;8	54700854700855;0;7	6271186440678;0;509	801590779661;465	775729064516;598	266343721312;597	029899126984;7	8125;3	125;4	6875;0;1160	243;902	523;1427	604;1191	481;48	333;27	5;50;32	5;267	361;288	958;510	953835;524	379477;507	595406;583	782931;	2173913;	2173913;	71428571;0;3	358429;59	403454;20	714562;17	53935;19	970591;20	484937;27	363449;23	532443;29	723295;31	017758;25	225166;26	061306;40	246276;25	960736;10	265411;8	765115;7	15126;6	306787;11	761157;3	201647;10
505	939967858407;421	764336378151;526	314196920354;421	877451191667;3	41880341880342;0;3	41880341880342;0;484	651114887097;489	047283046875;475	634999587301;458	03739171875;3	125;0;1	5625;0;809	831;767	03;969	873;998	03;7	5;4	167;11	667;5;160	042;230	999;420	80492;505	206121;411	265885;476	724355;3	69565217;3	69565217;5;5;9	539035;-28	481766;84	630606;86	325618;90	359655;77	378356;109	277394;84	714456;42	339343;87	385265;76	905894;65	48411;84	310802;83	291025;20	752272;20	938184;15	123706;15	316197;29	682252;14	43188;13	825128;41	039348;16
514	894657412844;433	80386494958;536	631204046729;442	694265925;8	40336134453782;	83333333333333;10	0840336134454;0; ; ; ; ; ; ; ; ;744	218;863	313;904	704;1088	61;5;7	5;2	5;10	833;160	486;225	298;455	208948;520	82137;468	368187;516	052038;3	69565217;3	91304348;5;4	28571429;-13	159239;-4	769332;88	43558;95	149558;87	266681;92	597991;105	486614;94	751579;75	669933;85	506737;63	886478;81	848252;88	402184;59	74736;17	716712;19	216876;15	212969;16	678857;32	47929;18	75694;16	730106;22	816853;15	934814;15	327836;16	716543;7	877726;10
532	957414824562;414	168185974576;587	669650135593;447	838469336134;4	2016806722689;	840336134453779;0;	83333333333333;476	608529467742;447	634591222222;478	183677467742;457	259641234375;3	125;1	5625;3	125;0;924	048;1010	733;1202	093;1112	088;15;40;22	5;40;278	044;101	354;651	34895;561	007557;718	163911;583	866652;4	76190476;3	69565217;5;5;-66	814961;22	859094;48	1483;107	872631;119	994287;138	93574;114	913291;118	491931;94	625726;75	97959;111	179602;81	436957;92	223219;113	017278;35	297013;43	294554;32	510622;44	790892;44	139634;34	408439;47	446608;33	971099;44
764	772835613445;751	941139852174;476	757214777778;419	817208775;0;0;1	68067226890757;0;467	413680825397;469	308114016129;458	692040095238;440	445145698413;1	5625;1	5873015873016;1	5625;0;1356	614;999	174;1338	798;1392	091;35	833;5	833;37	5;15;-17	816;392	917;517	862319;451	612999;488	557666;479	072501;0;0;0;0;29	304653;27	459501;81	388567;65	056898;58	984054;97	521717;63	450808;55	03785;89	750643;62	196413;76	10087;95	657614;74	393025;55	987469;7	704551;8	539976;8	605304;9	286841;8	416198;4	518417;10	020272;6	799582;4	676628;6	387616;11
584	284131096491;537	075155781513;611	422948858407;568	439986109243;1	72413793103449;0;1	73913043478261;0;564	492388580645;550	760348984375;596	128142606558;586	260500274194;3	125;0;3	17460317460318;3	125;1013	264;911	361;1303	914;1320	992;11	667;14	167;14	167;20	833;290	65;409	631;878	801075;974	454992;895	789411;864	783687;3	47826087;3	69565217;5;5	71428571;-16	988337;-109	671304;48	44018;66	896215;63	096488;45	014061;81	59436;51	471548;20	64146;30	841233;25	923137;40	016564;79	088778;56	354801;9	41825;11	65564;10	186097;7	331553;23	033077;8
; ; ; ; ; ; ; ;524	643183774194;517	943089365079;678	112176070176;640	154161564516;3	125;1	5625;5;3	125;1097	127;1078	812;1200	822;1153	249;35	833;48	333;43	333;50;103	695;74	437;743	210248;601	575341;732	581372;707	709987;3	69565217;6	59090909;4	28571429;5	625;10	628876;106	134647;30	673497;29	160333;27	16954;26	601436;30	365653;32	233662;34	093958;37	820884;31	382268;35	944626;39	785159;35	930156;14	334;8	002893;5	745358;6	107006;7	889748;6	558787;5	40635;15	263496;8	806766;8	334194;14	099601;6
445	753874171429;444	557054644231;534	219822138889;500	937533495575;29	915;11	864406779661;30	252;5	83333333333333;504	126203065218;424	802952174603;521	872607245283;497	574462508772;28	125;1	5625;15	8730158730159;10	9375;766	301;962	98;947	288;1097	993;4	167;8	333;6	667;18	333;180	986;135	013;433	107411;461	350479;431	813381;466	053621;2	55813953;2	82608696;5	29411765;3	57142857;1	294029;4	703142;26	922207;23	735931;27	026089;24	415617;25	319658;24	006293;26	307272;26	793348;23	291162;27	292001;39	546519;29	307951;15	967828;16
603	70575352;491	957522068376;575	75607040367;490	184638;8	25688073394495;0;7	62711864406779;0;587	267308206349;598	188419453125;542	54993847541;567	702231079365;1	5625;0;3	17460317460318;1	5625;943	245;782	897;1216	871;1025	661;10;4	167;14	167;5	833;273	626;242	763;699	410831;569	774944;814	83309;694	701928;0;	2173913;	71428571;0;-115	422259;124	926984;28	178756;28	296497;38	058869;56	450961;50	639359;46	73288;42	875505;45	869436;54	440563;63	472624;47	916517;50	334547;3	014199;2	545583;4	809061;5	055915;7	205826;4	806706;4	556387;4
443	965751914634;367	997612675214;490	113423763441;389	112111516667;29	9145299145299;2	5;21	1864406779661;0;414	618263627119;371	676330809524;443	625732333333;406	616397783333;7	8125;1	5625;1	5625;6	25;711	147;831	861;961	481;1100	763;5;15	833;14	167;25	833;250	334;268	902;388	508089;408	804861;361	181089;408	793631;2	82608696;3	47826087;5;4	28571429;27	327;-	0112301;29	689792;33	228346;30	767441;28	736095;30	171567;45	391634;62	018258;54	939622;36	421285;51	891737;40	258864;43	9445;5	944301;9	599041;8	640416;8	943298;13
521	058037504505;430	605977285714;507	253817945946;430	441165161017;5	93220338983051;	833333333333329;4	31034482758621;1	66666666666667;491	604827359375;460	63944815625;491	626324296875;465	084780984375;0;0;0;0;1145	576;1107	13;1425	679;1379	933;26	667;13	333;40	833;22	5;280	103;272	803;546	875028;568	973753;552	865674;579	061164;	43478261;	2173913;0;	71428571;-5	990647;10	087411;69	703995;96	345802;154	389522;49	750368;69	213876;56	509456;90	154856;36	80705;95	558547;97	017411;96	143756;69	302224;8	881284;15	292671;32	80935;16	473267;11	814797;11	261735;26
440	528111571429;394	976926418803;443	950602943925;391	376728907563;5	08474576271186;1	68067226890757;9	32203389830508;0;474	553712819672;448	046710885246;474	671674433333;433	045986047619;4	6875;4	6875;6	25;1	5625;926	792;920	872;1193	073;1219	299;17	5;9	167;25	833;18	333;266	281;298	428;450	514545;450	501918;433	842837;473	135671;3	69565217;3	69565217;5;4	28571429;16	671708;22	633753;63	65736;83	035804;105	578694;101	480399;79	17504;127	453077;96	612678;81	581376;65	847691;65	649821;57	627854;95	615348;13	248677;11	586677;33	351256;11
723	932498932204;521	835690325;619	591608724771;473	98176502521;0;0;5	21739130434783;	83333333333333;507	844841672131;498	315587274193;489	875895887097;475	832490634921;4	6875;3	125;3	125;1	5625;1137	874;886	99;1329	26;1185	146;60;3	333;60	833;9	167;191	386;298	155;589	217781;563	814226;510	005839;531	381837;0;	2173913;0;0;79	211942;-32	432389;47	839781;50	027616;53	040545;59	005546;61	282376;54	153769;41	514093;39	504739;33	148216;41	666801;54	019344;68	750533;7	670715;11	517715;13	045611;8	520424;11	499839;9	386098;9	93329;10
689	939727692307;661	802535834782;631	176662412281;551	928673756522;	847457627118642;0;1	72413793103449;1	70940170940171;694	310768032258;683	543253728814;613	668352145161;621	15833883871;0;0;1	5873015873016;0;993	593;1009	388;1127	422;1357	283;15	833;19	167;19	167;31	667;133	828;347	895;816	456825;883	443336;892	236955;951	719878;3	26086957;3	26086957;4	28571429;4	28571429;-75	780131;68	276541;47	611484;48	067253;39	803499;47	568618;44	864102;42	845752;43	04062;42	397164;40	433871;36	4198;49	301849;42	357103;9	359606;8	687753;7	159971;11	926529;13	185359;16
537	63110559292;453	931633966387;513	936566434782;427	826849208333;3	41880341880342;0;2	54237288135594;0;510	311675125;525	881967852459;482	22191140625;492	931476870968;0;4	6875;0;3	125;781	219;719	353;1273	085;1085	077;8	333;5	833;16	667;2	5;491	866;365	724;521	485175;514	572389;490	913924;439	782158;0;0;	71428571;0;30	571251;-74	790231;27	916201;17	009457;33	919141;29	083303;23	47078;45	271738;36	725139;31	688252;40	754949;31	897656;40	153229;50	291996;8	369911;5	132604;15	843814;5	387391;6	063174;13	527077;7	020206;6	05949;21
506	781162457143;417	380204266667;524	509047722222;441	060782462185;9	48275862068966;0;9	2436974789916;	83333333333333;502	04190384127;471	752935278688;553	718804016393;502	54954590625;1	5625;4	6875;4	6875;0;997	825;1092	725;1164	632;1260	741;6	667;16	667;12	5;22	5;166	806;168	016;587	557403;521	455114;582	760951;504	015207;6	51162791;3	69565217;5	29411765;5;4	796452;-17	439907;84	957354;88	808148;84	918015;87	433226;106	896555;119	990852;119	044159;103	968607;118	600196;128	848508;155	452462;135	042168;19	648151;30	238945;17	658066;23	577743;26
516	370110070797;454	487971108333;502	948198429907;432	101989294118;2	58620689655172;0;7	75862068965517;	83333333333333;495	809633065574;468	95289771875;473	803742116667;452	7912474375;4	6875;0;6	25;0;1043	93;845	514;1257	234;1137	788;53	333;5;57	5;11	667;213	304;292	275;464	922701;429	401579;463	549494;434	975579;	2173913;	43478261;0;0;1	373208;5	574;28	063723;32	918987;29	161063;32	26385;29	645771;31	835021;39	816532;32	19628;40	027812;34	454756;32	92412;38	493551;8	874245;8	748273;21	669278;6	603728;7	272321;15	243925;6	477547;7
[truncated: 178 more columns]
